# Supplementary material for: 8-Gene signature related to CD8+ T cell infiltration by integrating single-cell and bulk RNA-sequencing in head and neck squamous cell carcinoma
Source: Front Genet. 2022 Jul 22;13:938611. doi: 10.3389/fgene.2022.938611 (PMC9355512; doi:10.3389/fgene.2022.938611)
Supplement: Supplementary file 1 [file Table1.XLSX]

## Sheet: deconvolution
Supplemetary Table 1 deconvolution
Id	B/plasma_cells	Mast_cells	Treg_cells	CD4+T_cells	CD8+T_cells	Macrophages	Endothelial_cells	Fibroblasts	Epithelial_cells	Dendritic_cells
TCGA-4P-AA8J	0.0507876	0.0239187	0.0863133	0	0.0864614	0.0527894	0.0699937	0.402209	0.227527	0
TCGA-BA-4074	0.0882142	0.0368764	0.0178407	0.128002	0.0320548	0.0281369	0.0348088	0.302743	0.331323	0
TCGA-BA-4075	0.0619742	0.0546401	0	0.159705	0	0.0356955	0.025468	0.266104	0.375848	0.0205652
TCGA-BA-4076	0.0395421	0.0387099	0.0105109	0.11643	0.0270059	0	0.0421872	0.237984	0.455975	0.0316544
TCGA-BA-4077	0	0.039833	0.0679095	0	0.160095	0.123333	0.0585466	0.228247	0.297637	0.0243994
TCGA-BA-4078	0.0191349	0.0120591	0.00775123	0.122808	0.0904175	0.0186256	0.0572164	0.334466	0.316195	0.0213263
TCGA-BA-5151	0.0135849	0.0345648	0.0296762	0.106509	0.0585367	0.0421009	0.0773372	0.229186	0.378083	0.0304214
TCGA-BA-5152	0.0356661	0.0344918	0.0912092	0.0279464	0.117391	0.0764926	0.0455311	0.189566	0.377118	0.004587
TCGA-BA-5153	0.0163729	0.00542179	0.0837332	0	0.331166	0	0.0422344	0.208021	0.243365	0.0696858
TCGA-BA-5555	0.0342034	0.0235793	0.0455109	0.0406712	0.0847304	0.0411229	0.093225	0.202695	0.419064	0.0151978
TCGA-BA-5556	0	0	0.0596866	0	0.254706	0.0844416	0.0645427	0.195639	0.328714	0.0122705
TCGA-BA-5557	0	0.097968	0.00919113	0.0108434	0.190262	0.165432	0.0102501	0.257013	0.220103	0.038937
TCGA-BA-5558	0.0168081	0.0560124	0.0274716	0.0728778	0.0842298	0.0299999	0.0537497	0.213024	0.416725	0.0291016
TCGA-BA-5559	0	0	0.162944	0	0.34058	0.129567	0.037112	0.200112	0.127891	0.00179487
TCGA-BA-6868	0.0142668	0.0284988	0.041826	0.0549661	0.0648099	0	0.060549	0.334167	0.38139	0.0195265
TCGA-BA-6869	0.0788563	0.0480925	0.00214621	0.106686	0.043146	0	0	0.262769	0.403393	0.0549105
TCGA-BA-6870	0.119267	0.0423291	0.0269538	0.107252	0.0458493	0	0.0668524	0.20516	0.371891	0.0144451
TCGA-BA-6871	0.0203388	0.0363659	0	0.104202	0.145422	0.0237812	0.0455384	0.351639	0.272714	0
TCGA-BA-6872	0.0386979	0.0462019	0.00362831	0.0635039	0.0636245	0	0.0419924	0.264527	0.455659	0.0221646
TCGA-BA-6873	0.030143	0.00744237	0.00984682	0.0501262	0.142289	0.00950124	0.0558189	0.275106	0.392334	0.0273922
TCGA-BA-7269	0.151026	0.0423861	0	0.0639079	0	0	0.033401	0.27463	0.434648	0
TCGA-BA-A4IF	0.0310102	0.0110541	0.00267902	0.10602	0.0576242	0	0.0316501	0.240222	0.499824	0.0199156
TCGA-BA-A4IG	0.0370896	0.0258282	0.00776902	0.145635	0.0887437	0.0123042	0.0119238	0.173455	0.458813	0.0384377
TCGA-BA-A4IH	0.0652619	0.0290319	0.0167831	0.0949878	0.136752	0	0.0732121	0.282983	0.216919	0.0840697
TCGA-BA-A4II	0.0532611	0.0169418	0.0201696	0.0889699	0.0767825	0.00771885	0.041456	0.219594	0.435651	0.0394559
TCGA-BA-A6D8	0.129502	0.0520825	0.023356	0.0452193	0	0.0245465	0	0.290311	0.434982	0
TCGA-BA-A6DA	0.0675843	0.0360804	0	0.111106	0.0108577	0.00510507	0.00615742	0.222637	0.525515	0.0149577
TCGA-BA-A6DB	0.0125292	0.0387082	0.0579146	0.0423546	0.204107	0.0698148	0.0485163	0.256963	0.269092	0
TCGA-BA-A6DD	0.0853639	0.0175919	0.031587	0.0148339	0.158831	0.032408	0.0380085	0.244758	0.369821	0.00679675
TCGA-BA-A6DE	0.0548024	0.0266955	0.0232184	0.0791439	0.0755721	0	0.035081	0.250154	0.427217	0.0281161
TCGA-BA-A6DG	0.0149414	0.0362074	0.0549748	0.0257414	0.099167	0.0580373	0.0833735	0.454739	0.167805	0.0050136
TCGA-BA-A6DI	0.0517652	0.0397923	0	0.11158	0.0394549	0	0.062559	0.254086	0.401723	0.0390391
TCGA-BA-A6DJ	0.0396499	0.031457	0.00726441	0.0404792	0.178796	0.0237675	0.0315344	0.249439	0.352643	0.0449697
TCGA-BA-A6DL	0.0607635	0.032319	0.0130211	0.147964	0.0139502	0	0.018317	0.192587	0.495796	0.0252822
TCGA-BA-A8YP	0.0527529	0.0205291	0	0.107884	0.0662634	0.0069092	0.0217874	0.346858	0.344511	0.0325053
TCGA-BB-4217	0.0440229	0	0.190777	0.193875	0.139121	0.123475	0.0330077	0.124125	0.151596	0
TCGA-BB-4223	0.0268301	0	0.0623878	0.153597	0.180702	0.00249121	0.0308523	0.221296	0.277888	0.0439553
TCGA-BB-4224	0.0514265	0.0174108	0	0.173981	0.0225984	0	0.0295064	0.19242	0.465197	0.0474591
TCGA-BB-4225	0.0682978	0.0312425	0.114672	0	0.258779	0	0	0.27134	0.167602	0.088066
TCGA-BB-4227	0.0698866	0.0507631	0	0.162426	0	0	0.0461343	0.22066	0.421046	0.0290841
TCGA-BB-4228	0.0610968	0.0333405	0	0.183951	0.0345555	0	0	0.303334	0.308148	0.0755747
TCGA-BB-8596	0	0.0334955	0.0740924	0.0206512	0.089692	0.102116	0.113338	0.378879	0.162101	0.0256351
TCGA-BB-8601	0.0639452	0.0138333	0	0.1416	0	0	0	0.219969	0.542483	0.0181695
TCGA-BB-A5HU	0.0165168	0.0235477	0.03823	0.0715865	0.0724348	0	0.0476402	0.32476	0.354858	0.0504253
TCGA-BB-A5HY	0.0664771	0.037665	0	0.146073	0.0220157	0	0.00436252	0.300801	0.407291	0.015314
TCGA-BB-A5HZ	0.0449027	0.025261	0	0.146108	0	0	0.0394896	0.270208	0.451142	0.0228888
TCGA-BB-A6UM	0.0562138	0.0155622	0.0629159	0	0.201274	0.0229321	0.0458818	0.182015	0.380578	0.0326265
TCGA-BB-A6UO	0.0405614	0.0239281	0.000315272	0.114036	0.0327718	0.00280826	0.0615854	0.261496	0.439468	0.0230304
TCGA-C9-A47Z	0.0164038	0.0161572	0	0.0977086	0.0606286	0	0.0474222	0.217465	0.499142	0.0450726
TCGA-C9-A480	0.0169093	0.0316971	0	0.134383	0.0414595	0	0.0490862	0.226968	0.459142	0.0403552
TCGA-CN-4722	0.0274443	0.00920168	0.0060639	0.111416	0.0183669	0.0189896	0.0755867	0.276649	0.44268	0.0136024
TCGA-CN-4723	0.0509796	0.0295251	0.0480614	0.067831	0.0981494	0.0300366	0.0447315	0.278594	0.33709	0.0150016
TCGA-CN-4725	0.00297859	0.0145941	0.010445	0.103498	0.0434771	0	0.0694993	0.244926	0.478323	0.0322587
TCGA-CN-4726	0.0304974	0.044225	0.0114043	0.109771	0.0175483	0.0636242	0.0253194	0.267506	0.405407	0.0246971
TCGA-CN-4727	0.0296809	0.0199522	0.0177789	0.109313	0.0220441	0	0.0705869	0.267855	0.415194	0.0475956
TCGA-CN-4728	0	0.0398612	0.0879123	0	0.131797	0.20093	0.0361643	0.440229	0.0478813	0.0152255
TCGA-CN-4729	0.048191	0.0488102	0.035899	0.0837714	0.0373649	0	0.0572087	0.260335	0.400541	0.0278785
TCGA-CN-4730	0.0349101	0.0184781	0	0.147265	0	0	0.0212039	0.235987	0.524161	0.0179942
TCGA-CN-4731	0.0295937	0.0370418	0.0323887	0.089981	0.0444123	0.060622	0.0555448	0.283986	0.363219	0.00321008
TCGA-CN-4733	0.114487	0.00345797	0.158046	0	0.290425	0.143328	0.0541823	0.233003	0.00307033	0
TCGA-CN-4734	0.000816325	0.0282804	0.0345316	0.0110409	0.195589	0.0412199	0.0378944	0.225348	0.394	0.0312789
TCGA-CN-4735	0.0571655	0.00533798	0.0391907	0.0521651	0.201257	0.123512	0.0312857	0.242566	0.174539	0.072981
TCGA-CN-4736	0	0.012178	0.0534669	0	0.206347	0.147078	0.0610188	0.294924	0.21742	0.00756703
TCGA-CN-4737	0.0181353	0.0234275	0.0293023	0.0686202	0.0653002	0.0214079	0.0727076	0.323517	0.3526	0.024982
TCGA-CN-4738	0.0271177	0.0419666	0.0380694	0.0716	0.120014	0.0397944	0.0599878	0.235578	0.327571	0.0383003
TCGA-CN-4739	0.0593697	0.0195903	0.0513206	0.0699882	0.137835	0.0356376	0.055903	0.180955	0.369927	0.0194737
TCGA-CN-4740	0.00525199	0.0387784	0.0523152	0.0243495	0.114313	0.187634	0.0238933	0.400611	0.152854	0
TCGA-CN-4741	0.0269469	0.0340885	0.0118663	0.0743732	0.0985531	0.00798067	0.0483147	0.226902	0.423477	0.0474979
TCGA-CN-4742	0.0278726	0.0221553	0.0629395	0.0119822	0.0751479	0.0422616	0.068072	0.314533	0.362705	0.0123305
TCGA-CN-5355	0.0364842	0.0197486	0.0210684	0.0831124	0.0626609	0	0.095237	0.305324	0.351726	0.0246383
TCGA-CN-5356	0.0616266	0.00499784	0	0.101481	0.0700149	0	0.096191	0.254536	0.38875	0.0224021
TCGA-CN-5358	0.0318376	0.0128959	0.13394	0	0.193841	0.162824	0.0678029	0.326592	0.0702668	0
TCGA-CN-5359	0	0.00594687	0.0942042	0.0213868	0.187618	0.119448	0.0423125	0.280757	0.243776	0.00455043
TCGA-CN-5360	0.0216441	0	0.114263	0.0175405	0.199802	0.122117	0.0739163	0.250727	0.186772	0.0132175
TCGA-CN-5361	0.0259587	0.017305	0.0517017	0.0015419	0.0870108	0.0334714	0.0850486	0.346758	0.346516	0.00468772
TCGA-CN-5363	0.034758	0.00563079	0.00175395	0.0158215	0.170717	0.057024	0.0761176	0.361142	0.265822	0.0112125
TCGA-CN-5364	0.0167219	0.0258187	0.0167563	0.0825823	0.0666568	0.0352403	0.053724	0.230126	0.442645	0.0297283
TCGA-CN-5365	0.0239485	0.0371757	0.0088741	0.0462014	0.10757	0.0384326	0.0442037	0.197072	0.472989	0.023533
TCGA-CN-5366	0.00825054	0.0179003	0.0213695	0.0479289	0.104308	0.0258878	0.0795754	0.286031	0.396949	0.0117996
TCGA-CN-5367	0.00601951	0.0265301	0.0124768	0.0725865	0.0797049	0.0401177	0.0559832	0.268411	0.406876	0.0312952
TCGA-CN-5369	0.0326376	0.0100517	0.0628909	0.000279615	0.214428	0.0957625	0.0680807	0.229725	0.272611	0.013533
TCGA-CN-5370	0	0.0255974	0.0680231	0.00346327	0.168243	0.162472	0.0587379	0.336346	0.160567	0.0165493
TCGA-CN-5373	0	0.0131399	0.0629284	0.0224077	0.118686	0.0523293	0.046966	0.276328	0.360256	0.0469595
TCGA-CN-5374	0.0250676	0.00378509	0.0589649	0.162373	0.127451	0.0474779	0.0333162	0.182602	0.339316	0.0196459
TCGA-CN-6010	0.0669725	0.0348136	0.0150045	0.0897742	0.0608649	0.00780314	0.0635322	0.246526	0.399957	0.0147521
TCGA-CN-6011	0.0301454	0.0117889	0.0289326	0.0594004	0.0945818	0	0.0664635	0.248992	0.423362	0.0363332
TCGA-CN-6012	0.0806556	0.0123936	0.047401	0.0650491	0.0932187	0.0512537	0.0565055	0.224778	0.364017	0.00472824
TCGA-CN-6013	0.0123392	0.0239892	0.0776024	0	0.237647	0.164924	0.0384128	0.188693	0.209024	0.0473681
TCGA-CN-6016	0	0.00155986	0.0792547	0	0.0767811	0.0837831	0.0543391	0.470721	0.233561	0
TCGA-CN-6017	0.0371619	0	0.150159	0	0.253068	0.142723	0.0733788	0.343509	0	0
TCGA-CN-6018	0.0240908	0.0230042	0.0583638	0.0109532	0.154592	0.0779168	0.0634956	0.308307	0.266736	0.0125403
TCGA-CN-6019	0	0.0655705	0.0571787	0	0.114004	0.204903	0.0406211	0.472716	0.0450075	0
TCGA-CN-6020	0.024588	0.029056	0.0370977	0.0659355	0.0611064	0.0441067	0.0626781	0.260845	0.380791	0.0337957
TCGA-CN-6021	0.0664119	0.0237368	0.0320778	0.110118	0.0224421	0.00584195	0.0712751	0.198348	0.437938	0.031811
TCGA-CN-6022	0.0113577	0.0278008	0.0806418	0.0071139	0.0871529	0.105022	0.0609012	0.357262	0.241613	0.0211343
TCGA-CN-6023	0.0439214	0.0253067	0.0396743	0.0477668	0.219313	0.0610016	0.0231861	0.192266	0.336464	0.0110996
TCGA-CN-6024	0.0529707	0.023883	0	0.12526	0.0213135	0	0	0.351519	0.397786	0.0272669
TCGA-CN-6988	0.0633539	0.0245979	0	0.120478	0.0139844	0	0.0473947	0.210383	0.483887	0.0359213
TCGA-CN-6989	0	0.0339432	0.0976865	0.0114769	0.0941848	0.126922	0.0618037	0.360778	0.195579	0.0176264
TCGA-CN-6992	0.0395769	0.02453	0.0213851	0.109039	0.0353388	0	0.0603228	0.237527	0.43498	0.0373
TCGA-CN-6994	0.0126864	0.0264016	0.030973	0.0863835	0.0421848	0.0334661	0.0538469	0.272006	0.42207	0.0199812
TCGA-CN-6995	0.0141788	0.00808467	0.0597699	0	0.197427	0.0934196	0.0498448	0.183319	0.354839	0.0391168
TCGA-CN-6996	0.00196773	0.0104823	0.117938	0	0.168701	0.101804	0.0644938	0.238714	0.266725	0.029174
TCGA-CN-6997	0.0212143	0.0293706	0.00365455	0.146308	0.0328385	0	0.0439035	0.256483	0.432596	0.033631
TCGA-CN-6998	0.0136487	0.0190345	0	0.113284	0.0530119	0	0.0454878	0.226434	0.483967	0.0451329
TCGA-CN-A497	0.0262497	0.0443738	0.0586414	0.0998311	0.058538	0.0115591	0.0557151	0.282296	0.33122	0.0315753
TCGA-CN-A498	0.0404374	0.0317995	0.0080933	0.0573794	0.0967265	0	0.0315778	0.249992	0.435601	0.0483932
TCGA-CN-A499	0.00505301	0.00258022	0.0628065	0.00873511	0.249267	0.0252831	0.0586516	0.202249	0.344998	0.0403766
TCGA-CN-A49A	0.0282812	0	0	0.143534	0.0228708	0	0.0611153	0.352497	0.365552	0.0261491
TCGA-CN-A49B	0.0368857	0.0380213	0.0516247	0.0380961	0.170232	0.0779425	0.0230318	0.232107	0.298415	0.0336445
TCGA-CN-A49C	0.0408052	0.0205352	0.0488456	0.0531372	0.0721984	0.0256578	0.0540779	0.190441	0.459052	0.0352495
TCGA-CN-A63T	0.0497627	0.0309081	0.063525	0.0382254	0.120568	0.0491248	0.0495919	0.247283	0.341801	0.00920917
TCGA-CN-A63U	0.0799063	0.0395451	0	0.163575	0.0142594	0	0.035692	0.198693	0.4604	0.00792898
TCGA-CN-A63V	0.0372642	0.0101001	0	0.142257	0	0.0228097	0.0468384	0.374237	0.341457	0.0250365
TCGA-CN-A63W	0.0486947	0.0201191	0.00576668	0.108393	0.0679753	0	0.0368758	0.230628	0.465194	0.016353
TCGA-CN-A641	0.0742143	0.0311363	0	0.147167	0.00634494	0	0.0328972	0.204081	0.48695	0.0172102
TCGA-CN-A642	0.050099	0.0125026	0	0.123066	0.114369	0.0486527	0.0642778	0.241173	0.336422	0.00943674
TCGA-CN-A6UY	0.0808369	0.000668385	0.0871909	0	0.238506	0.0623278	0.0308265	0.177218	0.243317	0.0791083
TCGA-CN-A6V3	0.0554448	0.0103019	0.00830159	0.0504498	0.163301	0.017482	0.0483879	0.220723	0.387465	0.0381432
TCGA-CN-A6V6	0.0850004	0.025718	0.0624945	0	0.342278	0.0261573	0.00812851	0.188681	0.231797	0.0297453
TCGA-CN-A6V7	0.0664917	0.0226052	0.000874335	0.0876549	0.0939419	0	0	0.203663	0.483103	0.0416659
TCGA-CQ-5323	0.0428216	0.0118562	0.0378468	0.0711799	0.0950298	0.0111068	0.0536665	0.212269	0.42821	0.0360133
TCGA-CQ-5324	0.0200644	0.0345874	0.0262047	0.0894882	0.053144	0.0237913	0.0450099	0.250806	0.441487	0.0154169
TCGA-CQ-5325	0.0783738	0	0.0730075	0	0.261384	0.151961	0.0393658	0.219173	0.176735	0
TCGA-CQ-5326	0.00733845	0.0515759	0.0252339	0.0323374	0.121262	0.0571718	0.0310504	0.251729	0.403006	0.0192943
TCGA-CQ-5327	0.018045	0.00623687	0.0117895	0.0714879	0.138155	0.106252	0.0511519	0.201106	0.375664	0.0201134
TCGA-CQ-5329	0.019399	0.0170867	0.0432256	0.0225498	0.12423	0.0989774	0.0691327	0.306249	0.294956	0.00419439
TCGA-CQ-5330	0	0	0.0753464	0	0.142996	0.12389	0.0725661	0.341194	0.240342	0.00366551
TCGA-CQ-5331	0.0151708	0	0.0551673	0.00225914	0.192389	0.108797	0.0695654	0.192284	0.344374	0.0199942
TCGA-CQ-5332	0.0354537	0.0364169	0	0.132832	0.0165816	0.00103963	0.0173298	0.282192	0.447536	0.0306192
TCGA-CQ-5333	0	0.00326065	0.11125	0	0.151069	0.330143	0.0536621	0.216084	0.134532	0
TCGA-CQ-5334	0	0	0.0765581	0	0.19499	0.0819768	0.0870243	0.282137	0.272221	0.00509291
TCGA-CQ-6218	0.0267645	0.0284889	0.0253043	0.0622251	0.0727358	0.0216577	0.0475717	0.247237	0.441911	0.0261038
TCGA-CQ-6219	0.0177785	0.0167008	0.0416517	0	0.194716	0.143676	0.0457873	0.226217	0.295572	0.0179009
TCGA-CQ-6220	0.025273	0.0173094	0.01263	0.0348311	0.0889064	0.0521862	0.0487575	0.192413	0.495532	0.032161
TCGA-CQ-6221	0.0284543	0	0.069503	0	0.0315537	0.0686623	0.0693461	0.632284	0.100197	0
TCGA-CQ-6222	0.00467206	0.0196575	0.0722996	0	0.135074	0.179407	0.0416484	0.277132	0.269333	0.00077788
TCGA-CQ-6223	0.0198385	0.0376066	0.0237115	0.0780661	0.0711982	0.00964225	0.0338336	0.195927	0.491652	0.0385237
TCGA-CQ-6224	0.000887834	0.00229741	0.0724546	0	0.0949507	0.091494	0.0727142	0.426195	0.230618	0.0083889
TCGA-CQ-6225	0.0614123	0.00737194	0	0.163436	0	0	0.00276849	0.195986	0.533213	0.035812
TCGA-CQ-6227	0.0178923	0.021977	0.0431078	0.0313035	0.0673263	0.0209995	0.0978984	0.432995	0.263967	0.00253265
TCGA-CQ-6228	0.0625126	0.021981	0	0.18085	0	0	0	0.282439	0.411466	0.0407513
TCGA-CQ-6229	0.0171752	0.0143653	0.0138009	0.055131	0.114803	0.0127705	0.0647041	0.240542	0.436662	0.0300467
TCGA-CQ-7063	0	0.0251759	0.0384542	0.0176178	0.203318	0.0856281	0.0378868	0.228119	0.333574	0.0302264
TCGA-CQ-7065	0.0432345	0.0336396	0.00389435	0.0862272	0.0198682	0	0.0464265	0.251334	0.503198	0.0121775
TCGA-CQ-7068	0	0	0.0478231	0	0.305924	0.082881	0.058583	0.193574	0.293269	0.0179469
TCGA-CQ-7069	0.0110777	0.0255557	0.0229158	0.0459493	0.0949399	0	0.101737	0.271276	0.38875	0.0377987
TCGA-CQ-7071	0.0258774	0.0231932	0	0.074634	0.105425	0.0354755	0.0389148	0.240625	0.414899	0.0409555
TCGA-CQ-7072	0.0132871	0	0.0671577	0.0515454	0.0704523	0.0138425	0.0643531	0.475368	0.222176	0.0218178
TCGA-CQ-A4C6	0.0182364	0.0278539	0.0340659	0.039811	0.128765	0.0120909	0.0496136	0.266992	0.385672	0.0368999
TCGA-CQ-A4C7	0.0278537	0.0108819	0.0178422	0.0633737	0.103664	0	0.0803914	0.359319	0.315643	0.0210309
TCGA-CQ-A4C9	0.0567013	0.0332851	0.0169784	0.104668	0.0213135	0.0163711	0.0605576	0.231966	0.445725	0.0124336
TCGA-CQ-A4CB	0.0258651	0.0299112	0.0229036	0.0502178	0.126143	0.0185584	0.0699257	0.298257	0.319878	0.0383407
TCGA-CQ-A4CE	0.0480949	0.0112327	0	0.115156	0.0633696	0.005381	0.0419556	0.204733	0.478005	0.0320718
TCGA-CQ-A4CG	0.0124364	0.0356179	0	0.102286	0.0589412	0	0.0359321	0.310938	0.398106	0.0457425
TCGA-CQ-A4CH	0.0232637	0.0246685	0.0151812	0.0925901	0.0709009	0.0215482	0.0799127	0.241555	0.392557	0.0378227
TCGA-CQ-A4CI	0.0358619	0.0203867	0.0044991	0.150929	0	0	0.0254736	0.275548	0.479519	0.0077837
TCGA-CR-5243	0.0312621	0.00287447	0.123395	0.0203257	0.153134	0	0.0621067	0.280724	0.279899	0.0462795
TCGA-CR-5247	0.0306232	0.0126861	0.0318553	0.0524627	0.0212382	0	0.0309359	0.373983	0.433234	0.012982
TCGA-CR-5248	0.0603902	0	0.054299	0	0.596255	0.0696005	0	0.0471519	0.172304	0
TCGA-CR-5249	0.0215038	0.0150681	0.136072	0.0744797	0.153827	0.0938105	0.0309453	0.175882	0.270939	0.0274725
TCGA-CR-5250	0.0438637	0.0170556	0.154769	0.0633959	0.103182	0	0.0584584	0.266844	0.240609	0.0518214
TCGA-CR-6467	0.0542322	0	0.120393	0.0494403	0.332304	0.0461821	0	0.166079	0.199285	0.0320854
TCGA-CR-6470	0.0547924	0	0.170568	0.017086	0.257316	0.0873431	0.00729048	0.242122	0.141605	0.0218763
TCGA-CR-6471	0	0.012088	0.0695199	0.0690492	0.137624	0.0435157	0.0378834	0.237933	0.365832	0.0265553
TCGA-CR-6472	0.052393	0.0333645	0.00775077	0.147389	0.0274498	0	0.0469127	0.218175	0.448771	0.0177937
TCGA-CR-6473	0.0380536	0.00779339	0.0503441	0.136766	0.0274852	0	0.0524064	0.261707	0.395199	0.0302464
TCGA-CR-6474	0.017718	0.0527049	0.0749226	0.00879308	0.11649	0.0272709	0.0658025	0.395038	0.220242	0.0210184
TCGA-CR-6477	0	0.033877	0.0707902	0.0243814	0.0879516	0.0828672	0.0535863	0.278142	0.344395	0.0240086
TCGA-CR-6478	0	0.00186618	0.0745334	0	0.277767	0.173098	0.0665399	0.177455	0.227513	0.00122808
TCGA-CR-6480	0.0565298	0.027449	0.065835	0.0204142	0.110375	0.0312275	0.0621869	0.198753	0.366617	0.0606127
TCGA-CR-6481	0.0197076	0	0.190496	0	0.296206	0.239115	0.0364903	0.127549	0.0904365	0
TCGA-CR-6482	0.0501609	0	0.178508	0.0493368	0.186432	0.212345	0.0696717	0.220189	0.0276186	0.00573818
TCGA-CR-6484	0.0389605	0.0273777	0.0783558	0	0.159579	0.197367	0.0611642	0.238585	0.187308	0.0113031
TCGA-CR-6487	0.0835549	0.00149827	0.0869072	0	0.524841	0.121471	0	0.11039	0.0713375	0
TCGA-CR-6488	0	0.0728617	0.0506	0.0414362	0.118954	0.109242	0.0573054	0.296263	0.248098	0.00523933
TCGA-CR-6491	0.0283056	0.0200782	0	0.094216	0.0468006	0	0.0436871	0.228703	0.514536	0.0236742
TCGA-CR-6492	0.0446805	0.0356246	0.0271887	0.0713681	0.0724101	0.0347807	0.0721003	0.233801	0.383335	0.0247111
TCGA-CR-6493	0.0220889	0.00942271	0.01038	0.0920794	0.0505404	0	0.0523406	0.258869	0.481623	0.0226564
TCGA-CR-7364	0.0515498	0.0481339	0.0662455	0.0808673	0.0375802	0.0116186	0.0495965	0.232275	0.388967	0.033167
TCGA-CR-7365	0.0127	0.0213641	0.00813597	0.0773195	0.0596238	0.0106045	0.0522566	0.28932	0.444573	0.0241027
TCGA-CR-7367	0.031259	0.00820364	0.0435295	0.0693406	0.0900406	0.0318222	0.0508026	0.329325	0.326074	0.0196025
TCGA-CR-7368	0.0217975	0.0321436	0.0470638	0.0488829	0.13873	0.0183905	0.062931	0.189331	0.396239	0.0444898
TCGA-CR-7369	0.0131348	0.0310366	0.0271931	0.0869157	0.0927478	0.0132175	0.0550612	0.24134	0.391383	0.0479693
TCGA-CR-7370	0.0192233	0.0205536	0.0220391	0.114946	0.0799478	0	0.0607742	0.28531	0.366606	0.0306008
TCGA-CR-7371	0.0290886	0.0233955	0.0897939	0.0544722	0.110634	0.0499675	0.0748205	0.240659	0.316369	0.0107998
TCGA-CR-7372	0.0345478	0.0307993	0.0215358	0.0554219	0.0666753	0.00491551	0.0782922	0.278639	0.413169	0.0160043
TCGA-CR-7373	0.0138743	0.00629978	0.0481817	0.0103006	0.227349	0.0466276	0.06235	0.252443	0.324576	0.00799739
TCGA-CR-7374	0.104442	0.0184016	0.0714491	0.11551	0.0717726	0.00299202	0.0525261	0.221314	0.317527	0.0240658
TCGA-CR-7376	0	0.0368235	0.0765268	0	0.269246	0.206722	0.017778	0.392903	0	0
TCGA-CR-7377	0	0.0202909	0.0918171	0	0.213022	0.0961965	0.0856236	0.292893	0.186964	0.0131924
TCGA-CR-7379	0.0252902	0.0249065	0.0249368	0.0831305	0.0583519	0.039199	0.0477222	0.278143	0.389388	0.0289315
TCGA-CR-7380	0.00197671	0.0578341	0.0394878	0.0642286	0.0561692	0.0231579	0.063533	0.267835	0.4129	0.0128775
TCGA-CR-7382	0	0.00563839	0.0898709	0	0.193146	0.151473	0.155783	0.35975	0.0443385	0
TCGA-CR-7383	0.0224479	0.019059	0.0512909	0.0143278	0.150507	0.0970155	0.061368	0.288289	0.292068	0.0036266
TCGA-CR-7385	0.027747	0.0276735	0.069469	0.0819929	0.185021	0.0943495	0.00756487	0.150144	0.330373	0.0256652
TCGA-CR-7386	0	0.0174289	0.0822125	0	0.11375	0.133589	0.0377174	0.380768	0.218851	0.0156831
TCGA-CR-7388	0.0845745	0.0314968	0.0934005	0.0619038	0.105983	0.0523339	0.0715949	0.236001	0.247632	0.0150794
TCGA-CR-7389	0.075257	0.0232649	0.042783	0.0375274	0.0771974	0.0313774	0.121115	0.280218	0.301283	0.009978
TCGA-CR-7390	0.0135257	0.0237362	0.0090038	0.10213	0.0435422	0	0.0484016	0.258408	0.468246	0.0330071
TCGA-CR-7391	0	0.0259237	0.0640515	0.0339853	0.12215	0.0775904	0.0984954	0.258657	0.313146	0.00600139
TCGA-CR-7392	0.0514282	0.00791796	0.118172	0	0.148588	0.082767	0.0819708	0.31576	0.193395	0
TCGA-CR-7393	0	0.0451085	0.0366552	0.0522344	0.220349	0.0948581	0.0525587	0.346737	0.127226	0.0242741
TCGA-CR-7394	0.0291824	0	0.0925545	0	0.285654	0.0815504	0.0607786	0.204241	0.24294	0.00309971
TCGA-CR-7395	0.00418831	0.0115555	0.0815325	0.000660102	0.206485	0.0786093	0.0527758	0.216104	0.319835	0.0282549
TCGA-CR-7397	0	0.0186087	0.0599327	0.0342277	0.0764959	0.0516875	0.0825337	0.385408	0.276924	0.0141816
TCGA-CR-7398	0.00371287	0.0702355	0.0389017	0.103279	0.0770663	0	0.0438424	0.243302	0.4024	0.0172603
TCGA-CR-7399	0.0185911	0.00942566	0.0900689	0.0199209	0.253966	0.118424	0	0.21651	0.2393	0.033794
TCGA-CR-7401	0.00124163	0.0320434	0.0437184	0.047626	0.044356	0.0254319	0.0742834	0.317851	0.401191	0.0122569
TCGA-CR-7402	0.0712554	0.0099243	0.0478774	0.0142438	0.135734	0.05963	0.0821335	0.207468	0.324904	0.04683
TCGA-CR-7404	0.0541562	0.0036362	0.0678602	0.08182	0.180758	0.046436	0.0504892	0.201605	0.298124	0.0151143
TCGA-CV-5430	0.0523371	0.00667033	0.053296	0.0930153	0.0889698	0.0574073	0.0366271	0.242002	0.314155	0.0555205
TCGA-CV-5431	0.099719	0.0244553	0.112512	0	0.217044	0.0539623	0	0.262673	0.174184	0.0554496
TCGA-CV-5432	0.0481021	0.0298653	0.0103423	0.0856923	0.0420323	0	0.0337671	0.222985	0.51596	0.0112534
TCGA-CV-5434	0	0.0172491	0.0577199	0.0718481	0.0796724	0.094728	0.0630142	0.322203	0.280428	0.0131372
TCGA-CV-5435	0.0204905	0.00426442	0.00472569	0.095541	0.0288525	0	0.0478755	0.322615	0.448834	0.0268016
TCGA-CV-5436	0.0384291	0.0236869	0.0114173	0.062357	0.0781092	0	0.0362232	0.292308	0.434853	0.0226161
TCGA-CV-5439	0.0277306	0.0193795	0	0.12085	0.0548821	0.0338367	0.0472857	0.227418	0.419249	0.0493674
TCGA-CV-5440	0.0337066	0.0169333	0	0.145952	0	0	0.0254325	0.30239	0.448538	0.0270482
TCGA-CV-5441	0.0425755	0.0138191	0.0300544	0.116515	0.0469877	0.00625351	0.0159886	0.257424	0.458945	0.0114375
TCGA-CV-5442	0.0277064	0.0210039	0	0.157859	0	0	0.0287113	0.241267	0.483703	0.0397493
TCGA-CV-5443	0.112134	0.00179217	0.116791	0	0.194968	0.0972006	0.0190285	0.233787	0.197217	0.0270807
TCGA-CV-5444	0.00254626	0.0020302	0.0841991	0	0.115115	0.129112	0.0760609	0.405513	0.185424	0
TCGA-CV-5966	0.0273501	0.0242197	0.0615862	0.0148843	0.142713	0.0765798	0.0475094	0.254018	0.351139	0
TCGA-CV-5970	0.0276122	0.0209476	0.024651	0.0595761	0.0619235	0.0288115	0.0598306	0.274406	0.407466	0.0347758
TCGA-CV-5971	0	0.0108471	0.147568	0	0.0913985	0.0594691	0.152387	0.533857	0	0.00447239
TCGA-CV-5973	0.0525221	0.0452811	0	0.123271	0	0	0.0529329	0.225753	0.480721	0.0195195
TCGA-CV-5976	0.0239007	0.0182648	0.0174774	0.109233	0.0384864	0	0.054536	0.275324	0.427912	0.0348652
TCGA-CV-5977	0.0430302	0.0151975	0	0.0857026	0.0796014	0	0.0402002	0.254962	0.467852	0.0134549
TCGA-CV-5978	0.00756721	0.0446765	0.0660174	0.0429789	0.0680929	0.175406	0.0230457	0.321484	0.243723	0.00700746
TCGA-CV-5979	0.0124072	0.0197034	0.00425976	0.0635385	0.0875838	0	0.0689963	0.300917	0.415714	0.0268808
TCGA-CV-6003	0.0398106	0.034911	0.0243765	0.0653163	0.0621725	0	0.0289461	0.239864	0.496096	0.00850676
TCGA-CV-6433	0.0163132	0.0075557	0.0629626	0	0.447754	0.0579301	0.0165763	0.143418	0.208051	0.0394396
TCGA-CV-6436	0.0409692	0.028539	0	0.00544335	0.171049	0.0516978	0.0443723	0.191964	0.465966	0
TCGA-CV-6441	0.066326	0.028816	0	0.162004	0	0	0.0541252	0.277135	0.397424	0.0141696
TCGA-CV-6933	0.00596559	0.0513072	0.035391	0.0821198	0.0427769	0.144548	0	0.242001	0.379201	0.0166886
TCGA-CV-6934	0	0.0192674	0.0554521	0	0.162866	0.0816331	0.0966339	0.493251	0.0908965	0
TCGA-CV-6935	0.0348479	0.0320478	0	0.111766	0	0.00972846	0.0342284	0.298866	0.447768	0.0307468
TCGA-CV-6936	0.0544157	0.0148628	0.0371809	0.0185437	0.141716	0.0323649	0.061301	0.219514	0.384915	0.0351861
TCGA-CV-6937	0.0439979	0.047775	0.0736622	0.0452318	0.0200135	0.0452232	0.0242877	0.327354	0.371359	0.00109512
TCGA-CV-6938	0.00699513	0.0193132	0.0329836	0.0239686	0.198581	0.150603	0.0363096	0.201301	0.314216	0.015728
TCGA-CV-6939	0.0161971	0.0343717	0.0525216	0.0749256	0.174617	0.0343911	0.0872819	0.241842	0.200924	0.0829279
TCGA-CV-6940	0.0241493	0.0202568	0.01139	0.0873546	0.0532869	0	0.0223912	0.269299	0.480198	0.0316744
TCGA-CV-6941	0.0262079	0.0277259	0.0444248	0.069959	0.0697331	0.0101787	0.0412762	0.304817	0.38313	0.0225476
TCGA-CV-6942	0.0871597	0.024113	0.0585415	0	0.243022	0.0656538	0.0897371	0.230814	0.200959	0
TCGA-CV-6943	0	0	0.0774008	0	0.261322	0.119172	0.0666081	0.278925	0.196572	0
TCGA-CV-6945	0.0476969	0.0322386	0.00253332	0.0670713	0.0466389	0.00169994	0.0280864	0.27139	0.491722	0.0109224
TCGA-CV-6948	0.0667807	0.0217363	0	0.195571	0.0236963	0.0184893	0.0368775	0.210172	0.423549	0.00312829
TCGA-CV-6950	0.00781551	0.0058368	0.0341709	0.0255743	0.107702	0.00366165	0.078345	0.331713	0.371095	0.0340858
TCGA-CV-6951	0.0347381	0.0260687	0	0.135609	0	0	0.0147712	0.251769	0.506699	0.0303455
TCGA-CV-6952	0.0205534	0.0218162	0.0218208	0.0656229	0.0997915	0.0138922	0.0427404	0.23208	0.447087	0.034595
TCGA-CV-6953	0.065507	0.0289411	0	0.170649	0	0.0199413	0.0277424	0.201716	0.45468	0.0308226
TCGA-CV-6954	0.0306381	0.000236545	0.0310906	0.0466106	0.0748173	0.100438	0.0569961	0.258206	0.375592	0.0253756
TCGA-CV-6955	0.0204535	0.0327853	0.00871837	0.0650233	0.0776674	0.0605492	0.0386683	0.19215	0.47658	0.0274045
TCGA-CV-6956	0.035777	0.0260559	0	0.117341	0.022195	0	0.0515283	0.241114	0.488681	0.017309
TCGA-CV-6959	0.00942971	0.0238591	0.02362	0.0520074	0.122829	0.0274835	0.0808922	0.278399	0.34846	0.0330205
TCGA-CV-6960	0.0729137	0.0211623	0.0382942	0.0466326	0.0592441	0	0.0448244	0.260529	0.434267	0.0221323
TCGA-CV-6961	0.0229571	0.039638	0.0452585	0.0371636	0.0995507	0.0592196	0.0592615	0.325973	0.284468	0.0265099
TCGA-CV-6962	0.0667167	0.00852638	0	0.157865	0	0	0.0170131	0.265062	0.466791	0.0180262
TCGA-CV-7089	0.0167025	0.040633	0.00738425	0.0902925	0.069291	0.0176661	0.0864851	0.204502	0.447132	0.0199112
TCGA-CV-7090	0	0.0244271	0.0463236	0.0148522	0.149916	0.100407	0.07387	0.303389	0.286815	0
TCGA-CV-7091	0.0133981	0.0181063	0.0339587	0.086045	0.0675434	0.0092586	0.0415697	0.262299	0.448032	0.0197893
TCGA-CV-7095	0.0233654	0.0231638	0.0333378	0.0698131	0.0447389	0.0192061	0.0291737	0.246579	0.470771	0.0398506
TCGA-CV-7097	0.0145154	0.0259304	0.0483709	0.0227763	0.134998	0.057435	0.0350085	0.299461	0.333267	0.0282376
TCGA-CV-7099	0.0315017	0.0354795	0.00759589	0.0756478	0.137718	0.0438333	0.0156048	0.21168	0.410939	0.0300002
TCGA-CV-7100	0.0340743	0.0147436	0.0466058	0.0271395	0.166	0.0282437	0.0980586	0.241494	0.315314	0.0283268
TCGA-CV-7101	0.0896224	0.0316467	0	0.122518	0.0608991	0.0507407	0.0352538	0.23244	0.358555	0.0183246
TCGA-CV-7102	0.00579566	0.0222943	0.0311786	0.0462499	0.088045	0.051803	0.0764696	0.307196	0.356289	0.0146792
TCGA-CV-7103	0.00626332	0.0223546	0.0739608	0	0.050477	0.022439	0.0456612	0.463495	0.301006	0.0143435
TCGA-CV-7104	0.0117236	0.0356379	0.0715785	0.0198858	0.108121	0.0567887	0.0513641	0.299102	0.315509	0.0302893
TCGA-CV-7177	0.00667242	0.0321412	0.0219571	0.0502729	0.0369248	0.0197634	0.0418648	0.348527	0.416973	0.024904
TCGA-CV-7178	0.0229341	0.0375882	0.0166523	0.0807144	0.123914	0.0673867	0.0418825	0.328472	0.270381	0.0100751
TCGA-CV-7180	0.0359291	0.031642	0	0.118258	0.0264341	0.000111587	0.0258816	0.223375	0.517218	0.0211499
TCGA-CV-7183	0.0154339	0.019923	0	0.0967266	0.0156705	0.00996958	0.0552417	0.221227	0.542842	0.0229653
TCGA-CV-7235	0.0175906	0.0241234	0.0189331	0.0767858	0.147283	0.0154247	0.0666135	0.355748	0.22311	0.0543885
TCGA-CV-7236	0.00802081	0.0354381	0.0423547	0.0538781	0.0720236	0.0171677	0.0878407	0.316421	0.328581	0.0382735
TCGA-CV-7238	0.0316336	0.0126636	0.0633905	0.0293621	0.154687	0.0188074	0.0861322	0.262408	0.322925	0.0179897
TCGA-CV-7242	0.0970342	0.0344696	0.0629756	0.0620223	0.167877	0	0.0329518	0.194286	0.326153	0.0222293
TCGA-CV-7245	0.0236671	0.0320073	0.0105016	0.0839345	0.0550232	0	0.0179088	0.305068	0.436317	0.0355722
TCGA-CV-7247	0.0123415	0.00616766	0.0254158	0.0791431	0.042244	0	0.0877504	0.28385	0.438764	0.0243233
TCGA-CV-7248	0.0816507	0.0150993	0.0440715	0.0794666	0.0966792	0.0346345	0.0996325	0.22706	0.319976	0.00172938
TCGA-CV-7250	0.0284331	0.0297177	0.039529	0.0855232	0.048671	0.00611218	0.0573991	0.206024	0.452026	0.0465642
TCGA-CV-7252	0.0361054	0.0262066	0.0333263	0.0518451	0.0932053	0.0258676	0.0838209	0.244495	0.387981	0.0171468
TCGA-CV-7253	0.0451996	0.0183686	0	0.145381	0	0	0.0168905	0.238183	0.521574	0.014403
TCGA-CV-7254	0.0428205	0.0480468	0.0580631	0.045213	0.132167	0.166117	0.0680491	0.355697	0.0838267	0
TCGA-CV-7255	0.0190337	0.0236616	0.0268407	0.0835685	0.0425816	0	0.06824	0.258852	0.456522	0.0206994
TCGA-CV-7261	0.0491162	0.0291452	0	0.13986	0.051744	0	0.0245324	0.299852	0.370278	0.0354721
TCGA-CV-7263	0.032421	0.0227787	0.0414793	0.0734879	0.0703999	0.071297	0.0522051	0.273743	0.355245	0.00694273
TCGA-CV-7406	0.0203839	0.0405801	0.0373889	0.0676194	0.0406266	0.00707416	0.0703555	0.320317	0.357004	0.0386505
TCGA-CV-7407	0.016097	0.0400714	0.0263021	0.0856648	0.0808157	0.0675958	0.0325817	0.23156	0.385475	0.0338365
TCGA-CV-7410	0	0	0.222007	0.0860818	0.192426	0.2239	0.0436491	0.130008	0.101928	0
TCGA-CV-7411	0.0129945	0.0219791	0	0.092165	0.0393559	0.014153	0.0387566	0.243253	0.501405	0.0359383
TCGA-CV-7413	0.016836	0.0144339	0.0585982	0.0348853	0.0771165	0.0716692	0.0479656	0.277831	0.385121	0.0155429
TCGA-CV-7414	0.0153763	0.0303726	0.0295271	0.0372892	0.0919999	0.00386964	0.0489423	0.256054	0.459646	0.0269233
TCGA-CV-7415	0.0341082	0.023523	0.0479547	0	0.140469	0.0456097	0.0422453	0.266852	0.373709	0.0255286
TCGA-CV-7416	0.0165304	0.0303987	0.0298964	0.0632942	0.051605	0.0357757	0.0625935	0.317053	0.355632	0.0372213
TCGA-CV-7418	0.070757	0.0386505	0	0.102516	0.101488	0.0190034	0.0139539	0.236532	0.391005	0.0260941
TCGA-CV-7421	0.0583205	0.0293012	0.01258	0.0412047	0.0486481	0.0138864	0.095285	0.37592	0.315857	0.00899674
TCGA-CV-7422	0.0278257	0.0386792	0.0383422	0.11987	0.0460081	0	0.0187222	0.246851	0.397974	0.0657275
TCGA-CV-7423	0.0249325	0.0276857	0.0123587	0.0647906	0.0664435	0	0.0487472	0.238186	0.487319	0.0295369
TCGA-CV-7424	0.0776011	0.016426	0.0388696	0.0580924	0.0867835	0.0205255	0.0140057	0.364972	0.322724	0
TCGA-CV-7425	0.00906485	0.0131598	0.0144695	0.108088	0.0752512	0.0243088	0.0474142	0.211381	0.460008	0.0368543
TCGA-CV-7427	0.00742002	0	0.0483177	0.0409967	0.17755	0.107338	0.0478914	0.193064	0.323824	0.053598
TCGA-CV-7428	0.00649005	0.0148236	0.0380115	0.0620104	0.120606	0.0479491	0.0409509	0.264465	0.38219	0.0225031
TCGA-CV-7429	0.0496219	0.0463691	0.0532524	0.0607164	0.0667072	0.0571304	0.0858652	0.27944	0.28432	0.016577
TCGA-CV-7430	0.0209603	0.0254368	0	0.149102	0.0128749	0	0.0411064	0.194672	0.514718	0.0411301
TCGA-CV-7432	0.0273101	0.0265831	0	0.12673	0.0159148	0	0.0314278	0.23332	0.512326	0.0263886
TCGA-CV-7433	0	0.00306272	0.103292	0	0.182636	0.146312	0.0427019	0.314744	0.207251	0
TCGA-CV-7434	0.0262042	0.0214758	0.00171767	0.0885147	0.0916425	0	0.0494991	0.22598	0.460039	0.0349266
TCGA-CV-7435	0.0103949	0.0143991	0.0806889	0.0174	0.0903432	0.0601979	0.0553076	0.368958	0.286838	0.0154727
TCGA-CV-7437	0.0548087	0.0472592	0	0.108916	0.0168186	0.0242647	0.0189892	0.256082	0.471284	0.00157782
TCGA-CV-7438	0.0290072	0.0107851	0.0523465	0.0387321	0.104234	0.0312166	0.0565118	0.319713	0.319754	0.0376999
TCGA-CV-7440	0.0439261	0.029969	0.00610254	0.142988	0.0297329	0	0.0596977	0.285855	0.365527	0.0362011
TCGA-CV-7446	0.0297669	0.0161984	0	0.210376	0.0496863	0	0.0540536	0.250111	0.326031	0.0637773
TCGA-CV-7568	0.0368574	0.00547434	0	0.13796	0.0772793	0	0.0334005	0.341321	0.338522	0.0291858
TCGA-CV-A45O	0.0244108	0.0186002	0.00932497	0.0982236	0.0603574	0.0320574	0.0379714	0.208055	0.467543	0.0434563
TCGA-CV-A45P	0.040342	0.0270713	0	0.113152	0.0321279	0	0.038178	0.229276	0.481935	0.0379178
TCGA-CV-A45Q	0.0801418	0.0196157	0	0.104605	0	0	0.0187246	0.223581	0.550999	0.00233188
TCGA-CV-A45R	0.0222144	0.029983	0.0417556	0.0438885	0.0858088	0.0391255	0.0680522	0.251849	0.391095	0.0262281
TCGA-CV-A45T	0.0286059	0.0120509	0.101321	0.00700072	0.245229	0.0822767	0.0450983	0.206415	0.272003	0
TCGA-CV-A45U	0.0439451	0.0290481	0.0223783	0.0704441	0.133484	0	0.0291591	0.24354	0.396941	0.0310608
TCGA-CV-A45V	0.0307564	0.033961	0.00181305	0.0759215	0.0877332	0.0261893	0.0442537	0.245592	0.413176	0.0406038
TCGA-CV-A45W	0.240643	0.0115474	0.0637778	0.0514163	0.128955	0.0758629	0.0249392	0.174935	0.227924	0
TCGA-CV-A45X	0.0408651	0.0330496	0.00703045	0.117142	0.0290714	0.00281475	0.0480105	0.21048	0.470699	0.0408372
TCGA-CV-A45Y	0.0900765	0.0124848	0.123334	0	0.134114	0.0816311	0.0303752	0.31845	0.209534	0
TCGA-CV-A45Z	0.0437811	0.0228652	0.0414464	0.083654	0.0979903	0.0442933	0.0318443	0.222946	0.398732	0.0124474
TCGA-CV-A460	0.0464471	0.0265623	0.11952	0.00690153	0.187497	0.0444707	0.0338709	0.241333	0.219376	0.0740219
TCGA-CV-A461	0.0115068	0.0208946	0.0729359	0	0.257808	0.131491	0.0441984	0.179251	0.280088	0.00182591
TCGA-CV-A463	0.0303528	0.0178179	0	0.137926	0.0288224	0	0.0326693	0.218605	0.494483	0.0393235
TCGA-CV-A464	0.032373	0.0196822	0.0439589	0.0129931	0.120907	0.0179726	0.0763786	0.365109	0.302587	0.00803816
TCGA-CV-A465	0.0406603	0.0243007	0	0.0945831	0.0369214	0	0.0415078	0.20022	0.536568	0.0252394
TCGA-CV-A468	0.0208825	0.0114451	0.0468094	0	0.274687	0.0794823	0.0340413	0.295307	0.23542	0.00192479
TCGA-CV-A6JD	0.0243699	0.0338362	0.0845626	0.0280938	0.102111	0.108373	0.0280065	0.346557	0.218755	0.0253362
TCGA-CV-A6JE	0.10086	0.0197904	0.03995	0.0123168	0.118863	0.0203917	0.0254026	0.26621	0.396215	0
TCGA-CV-A6JM	0.118613	0.0393941	0	0.0773797	0	0.00257078	0.000710501	0.197965	0.563367	0
TCGA-CV-A6JN	0.0720857	0.0304633	0	0.0470027	0.073759	0.0215079	0.0268527	0.198225	0.515783	0.0143206
TCGA-CV-A6JO	0.0347195	0.0345039	0.012203	0.0251203	0.178803	0.0449064	0.0286609	0.216812	0.396542	0.0277284
TCGA-CV-A6JT	0.0291296	0.0243128	0.0565545	0.0260149	0.0494012	0.0496153	0.035228	0.271714	0.446055	0.0119746
TCGA-CV-A6JU	0.112888	0.0418706	0.100184	0.00584039	0	0.0325368	0.0282396	0.25516	0.423281	0
TCGA-CV-A6JY	0.0401778	0.027413	0	0.131324	0.00626573	0	0.0423623	0.206926	0.515772	0.0297594
TCGA-CV-A6JZ	0.00921549	0	0.0340642	0	0.30237	0.158663	0.0175609	0.209419	0.268708	0
TCGA-CV-A6K0	0	0.0102501	0.0676474	0.0607575	0.159333	0.0802322	0.0806396	0.28696	0.223742	0.0304385
TCGA-CV-A6K1	0.103536	0.0186422	0.0208482	0.0957067	0.0226167	0.00927353	0.0190219	0.20728	0.493229	0.00984553
TCGA-CV-A6K2	0.0380715	0.0283783	0.0120402	0.10006	0.0633925	0.037374	0.0388164	0.225658	0.416765	0.0394433
TCGA-CX-7082	0.0582024	0.0185083	0	0.099249	0.0756	0	0.0244238	0.245773	0.436514	0.0417304
TCGA-CX-7085	0.0411664	0.0149376	0.10739	0	0.203184	0.133269	0.0696232	0.29788	0.114688	0.0178624
TCGA-CX-7086	0.0366141	0.0228507	0	0.128178	0.0576801	0	0.0332693	0.213625	0.468622	0.0391607
TCGA-CX-7219	0.0261131	0.0277682	0.0517754	0.0687387	0.11675	0.0567999	0.0490075	0.295418	0.279673	0.0279565
TCGA-CX-A4AQ	0.0799737	0.00913129	0.192531	0.0218107	0.167124	0.160484	0.0532672	0.232994	0.0633437	0.0193406
TCGA-D6-6515	0	0	0.104932	0	0.195088	0.208314	0.0665793	0.276722	0.148364	0
TCGA-D6-6516	0.00935906	0.0285758	0.0316258	0.0574524	0.102636	0.0276726	0.0488141	0.203197	0.475194	0.0154741
TCGA-D6-6517	0.0353649	0.0210796	0.0506023	0.0412751	0.0633051	0.0385455	0.0606589	0.233388	0.432728	0.0230523
TCGA-D6-6823	0.0343444	0.021075	0.0191133	0.104124	0.0492966	0	0.0456058	0.216277	0.497565	0.0125991
TCGA-D6-6824	0.030226	0.0414506	0.0891428	0.0237511	0.122685	0.124742	0.145337	0.289858	0.132807	0
TCGA-D6-6825	0	0.00057141	0.100593	0.00867084	0.212106	0.0746959	0.0639968	0.212544	0.302627	0.0241945
TCGA-D6-6826	0.00351639	0.0393867	0.0244046	0.0478796	0.171642	0.11647	0.0806642	0.255838	0.237691	0.0225066
TCGA-D6-6827	0.0457743	0	0	0.215991	0	0	0.0679747	0.294368	0.3318	0.0440919
TCGA-D6-8568	0.0529195	0.0504616	0	0.071718	0.117061	0.00361686	0.0658964	0.321007	0.282463	0.0348568
TCGA-D6-8569	0.0128456	0.0155477	0.0554209	0.0426105	0.0946578	0.0210891	0.0769341	0.229501	0.411633	0.03976
TCGA-D6-A4Z9	0.0201206	0.0197714	0.0220335	0.0758232	0.0870445	0.0026205	0.0642135	0.230914	0.453382	0.0240765
TCGA-D6-A4ZB	0.0929476	0.0268199	0.0244474	0.0980957	0.0427799	0	0.029236	0.246723	0.420733	0.0182176
TCGA-D6-A6EK	0.0555226	0.0210818	0.0479612	0.0816575	0.0539738	0.0427207	0.0199371	0.18294	0.492938	0.00126738
TCGA-D6-A6EM	0.086945	0.014361	0.0868006	0	0.140701	0.0951538	0.0669905	0.193114	0.315934	0
TCGA-D6-A6EN	0.0627112	0.0265212	0.0130823	0	0.283613	0.0902329	0.0264958	0.200293	0.29705	0
TCGA-D6-A6EO	0.0534129	0.0274736	0.0177213	0.0815417	0.0550097	0	0.0554369	0.218381	0.475181	0.0158414
TCGA-D6-A6EP	0.127297	0.0298598	0.0200963	0.0638044	0	0	0.0811921	0.438297	0.239453	0
TCGA-D6-A6EQ	0.0719667	0.0350968	0.0436755	0.0657143	0.0203518	0.0529799	0.0263469	0.249893	0.433975	0
TCGA-D6-A6ES	0.106239	0.0281892	0	0.079756	0	0.0281487	0	0.21008	0.541184	0.00640251
TCGA-D6-A74Q	0.0683935	0.0741226	0.0404494	0.0931739	0.0658999	0	0.0110226	0.243536	0.397479	0.0059239
TCGA-DQ-5624	0.020461	0.0461599	0.0529369	0.0673046	0.0474838	0.0135219	0.0535688	0.309393	0.345375	0.0437957
TCGA-DQ-5625	0	0	0.0282705	0	0.281443	0.0532546	0.0448643	0.270515	0.30489	0.0167633
TCGA-DQ-5629	0.0449983	0.0189254	0	0.132111	0.0026332	0	0.0351013	0.223854	0.523231	0.0191462
TCGA-DQ-5630	0.0158656	0.00520881	0.0337371	0	0.225685	0.113295	0.0725808	0.283843	0.237478	0.012307
TCGA-DQ-5631	0.0269289	0.016007	0.0495614	0.0335702	0.0610611	0.0148691	0.0997691	0.312071	0.367585	0.0185769
TCGA-DQ-7588	0.0244748	0.0179719	0	0.117941	0.0112304	0	0.0296096	0.225453	0.561868	0.0114516
TCGA-DQ-7591	0.0348185	0.0188517	0.114939	0.0797259	0.234122	0.0220837	0.0129151	0.177585	0.257832	0.0471267
TCGA-DQ-7592	0.0215272	0.0104052	0.0307559	0.0570862	0.114701	0.00301751	0.0351031	0.288782	0.41154	0.0270811
TCGA-F7-7848	0.029991	0.0150672	0.0546768	0.083444	0.120353	0.0325432	0.0615279	0.22687	0.352033	0.0234941
TCGA-F7-8298	0.0192064	0.0206611	0.00349601	0.076103	0.101694	0	0.0717139	0.306878	0.36669	0.0335574
TCGA-F7-8489	0.0380654	0.0337642	0.0375488	0.0282392	0.2024	0.04285	0.0345763	0.251887	0.278217	0.0524519
TCGA-F7-A50G	0.0147018	0.0211551	0.0042133	0.083185	0.129248	0.038161	0.0501099	0.21595	0.404959	0.0383168
TCGA-F7-A50I	0.0577435	0.0348807	0	0.132551	0.0523981	0	0.05217	0.246061	0.38137	0.0428249
TCGA-F7-A50J	0.0392449	0.034239	0	0.102345	0.0757843	0	0.0359433	0.238879	0.447112	0.0264518
TCGA-F7-A61S	0.051157	0.0160273	0.0334054	0.000155176	0.188327	0.0219012	0.0601487	0.220108	0.401244	0.00752668
TCGA-F7-A61V	0.0524854	0.0255664	0	0.148061	0.00820401	0	0.030427	0.217295	0.501964	0.015997
TCGA-F7-A61W	0.0378179	0.026996	0.0165788	0.0969005	0.0442093	0	0.0572893	0.230023	0.468288	0.0218979
TCGA-F7-A620	0.0539643	0.00651243	0.0292561	0	0.234124	0.0686122	0.0544615	0.191439	0.346558	0.0150732
TCGA-F7-A622	0.0437393	0.0356565	0.0014188	0.127225	0	0.00710465	0.060975	0.189822	0.522711	0.0113481
TCGA-F7-A623	0.0528494	0.011745	0.00857522	0.136864	0.0632527	0	0.0567847	0.202573	0.439518	0.0278382
TCGA-F7-A624	0.100334	0.0225072	0.0107546	0	0.354434	0.141011	0.0449925	0.260818	0.0651492	0
TCGA-H7-7774	0.0201551	0.025684	0.0119458	0.0693157	0.0725445	0.026301	0.0372789	0.196931	0.508773	0.0310714
TCGA-H7-8501	0.0259409	0.022867	0	0	0.448352	0.129641	0.0166037	0.191483	0.165112	0
TCGA-H7-8502	0.0254519	0.0245789	0	0.0893185	0.0860248	0	0.058842	0.265236	0.413765	0.0367827
TCGA-H7-A76A	0.0816107	0.0136163	0.119774	0	0.2943	0.213425	0	0.233313	0.0439596	0
TCGA-HD-7229	0.0313813	0.0295253	0.0327788	0.0424547	0.16031	0	0.0642001	0.246233	0.375148	0.0179689
TCGA-HD-7753	0.0266325	0.0189378	0.0258893	0.0398657	0.118629	0	0.0554344	0.303529	0.387717	0.0233651
TCGA-HD-7754	0.0114218	0.0363392	0.0413347	0.0685832	0.0778317	0.0573926	0.0458779	0.29821	0.329919	0.0330898
TCGA-HD-7831	0.000768653	0	0.0636115	0	0.0699831	0.034891	0.0542468	0.594258	0.178014	0.00422723
TCGA-HD-7832	0.0161058	0.0109392	0.0359859	0.0607441	0.105017	0.0267229	0.0475082	0.212441	0.462098	0.0224378
TCGA-HD-8224	0.0231211	0.0198785	0.0636788	0.066816	0.043641	0.0275534	0.0833979	0.309569	0.337935	0.0244094
TCGA-HD-8314	0.0191997	0.0276493	0.0559944	0.0528305	0.126236	0.087595	0.0617467	0.254833	0.280428	0.0334875
TCGA-HD-8634	0.0208647	0.0180105	0	0.105539	0.0583971	0.00219484	0.0673303	0.208901	0.489728	0.029034
TCGA-HD-8635	0.0404209	0.0232946	0.0460875	0.0630819	0.0796337	0.00413352	0.0730042	0.280897	0.371489	0.0179575
TCGA-HD-A4C1	0.0359206	0.0255578	0	0.116649	0.0616153	0	0.0676997	0.232007	0.426309	0.0342424
TCGA-HD-A633	0.0517683	0.042462	0.00737454	0.110816	0.0204056	0.00865723	0.0553631	0.219078	0.465467	0.0186079
TCGA-HD-A634	0.17091	0	0	0.169822	0	0	0.019641	0.264321	0.375306	0
TCGA-HD-A6HZ	0.0332132	0.022065	0.0503218	0.067536	0.162714	0.0411235	0.0612369	0.241422	0.28572	0.0346478
TCGA-HD-A6I0	0.0784502	0.0337525	0.0244471	0.0759425	0.0173393	0.0308688	0.0377113	0.177696	0.52229	0.00150151
TCGA-HL-7533	0.0184331	0	0.0196904	0.0195104	0.20646	0.0530677	0.0604309	0.207557	0.389302	0.0255472
TCGA-IQ-7630	0.0236158	0.0207237	0.0118365	0.0805438	0.0996059	0.0243309	0.0365481	0.290496	0.384488	0.0278117
TCGA-IQ-7631	0.0829309	0.0178198	0.0215491	0.0668311	0.0161014	0	0.100412	0.420526	0.2657	0.00813028
TCGA-IQ-7632	0.0575553	0.026229	0	0.108887	0.0363811	0.00263711	0.039875	0.211202	0.48671	0.0305232
TCGA-IQ-A61E	0.0401193	0.0320411	0.0130934	0.0474826	0.155796	0	0.0498584	0.258125	0.378	0.0254854
TCGA-IQ-A61G	0.070418	0.0475652	0	0.148706	0	0	0.00247307	0.22414	0.483065	0.0236326
TCGA-IQ-A61H	0.0305422	0.028874	0	0.153229	0.0332967	0	0.0522301	0.242298	0.437448	0.0220824
TCGA-IQ-A61I	0.117674	0.0250942	0.145115	0.0118799	0.120545	0.0158798	0.0389175	0.176916	0.284806	0.0631733
TCGA-IQ-A61J	0.00769465	0.0364721	0.0272164	0.0668601	0.0902148	0.024424	0.069736	0.271499	0.369562	0.0363209
TCGA-IQ-A61O	0.0150974	0.0127884	0.0405016	0	0.048349	0.11003	0.0436923	0.700425	0.0291163	0
TCGA-IQ-A6SG	0.0387182	0.0267233	0	0.107449	0.0353829	0	0.0364456	0.239255	0.490992	0.0250344
TCGA-IQ-A6SH	0.0729014	0.026798	0.0352614	0.00669014	0.110755	0.0379739	0.0435773	0.216907	0.449136	0
TCGA-KU-A66S	0.0730826	0.0574982	0.0421354	0.15973	0	0	0.0483931	0.301345	0.314424	0.00339215
TCGA-KU-A66T	0.042035	0.0191643	0	0.103791	0.0765009	0	0.0398495	0.233068	0.466077	0.019514
TCGA-KU-A6H7	0.0573842	0.00842168	0.0282658	0	0.29308	0.063284	0.00649978	0.160067	0.381533	0.00146535
TCGA-KU-A6H8	0.0282451	0.0131778	0.0418299	0.0569692	0.10437	0	0.0364406	0.449812	0.245704	0.0234508
TCGA-MT-A51W	0.0218259	0.0308852	0	0.0630578	0.100772	0.00817977	0.0401804	0.230808	0.470558	0.0337324
TCGA-MT-A51X	0.0350755	0.0219955	0.0052563	0.0979448	0.0528696	0	0.0512382	0.250501	0.460956	0.0241628
TCGA-MT-A67A	0.057372	0.0214986	0	0.126435	0.0214981	0	0.0285618	0.197351	0.536372	0.0109107
TCGA-MT-A67D	0.100396	0.0442124	0.0194324	0.05284	0.124019	0.0288924	0.0295588	0.248743	0.340891	0.0110158
TCGA-MT-A67F	0	0.0795805	0.0536854	0	0.44351	0.0685119	0	0.159908	0.163544	0.0312608
TCGA-MT-A7BN	0.170989	0.124651	0.0782569	0.0123424	0.0323224	0.0580836	0.0221073	0.293078	0.208169	0
TCGA-MZ-A5BI	0.114035	0.0285401	0.159583	0	0.193287	0.126726	0.0244398	0.148155	0.10607	0.0991637
TCGA-MZ-A6I9	0.128782	0.0307236	0.0242203	0.0958177	0.010342	0.00896816	0.057255	0.168809	0.471846	0.00323601
TCGA-MZ-A7D7	0.0783772	0.0297678	0	0.161761	0	0	0.0159029	0.24302	0.46831	0.00286101
TCGA-P3-A5Q5	0.0128724	0.0150592	0.0506926	0	0.39399	0.241693	0	0.076338	0.209355	0
TCGA-P3-A5Q6	0.07031	0.0356698	0.0024076	0.120471	0	0.00203741	0.0305332	0.31485	0.405333	0.0183874
TCGA-P3-A5QA	0.0333489	0.0170811	0.0313133	0.0227552	0.0971407	0	0.0529201	0.456906	0.252968	0.0355669
TCGA-P3-A5QE	0.010567	0	0.0932687	0.135616	0.2737	0	0	0.160953	0.230584	0.0953115
TCGA-P3-A5QF	0.0477967	0.0474443	0	0.116473	0.0708319	0.00602942	0.0248219	0.163366	0.488186	0.035051
TCGA-P3-A6SW	0.175791	0.0497445	0	0.0544058	0.231345	0	0.0290763	0.178185	0.280907	0.000546108
TCGA-P3-A6SX	0.0497282	0.0202126	0	0.132856	0.0197676	0	0.0419951	0.268081	0.454425	0.0129338
TCGA-P3-A6T0	0.0242982	0.0141038	0.00277681	0.079148	0.0427865	0	0.0546943	0.276667	0.461306	0.044219
TCGA-P3-A6T2	0.0340374	0.0225727	0.002159	0.129797	0.0599683	0	0.0433905	0.268364	0.417839	0.0218719
TCGA-P3-A6T3	0.0499675	0.0250422	0	0.122847	0.0128569	0	0.0336603	0.246774	0.47092	0.0379314
TCGA-P3-A6T4	0.0567329	0.0303802	0.00193282	0.137973	0.0420074	0	0.0338542	0.233603	0.427535	0.0359807
TCGA-P3-A6T5	0.0460445	0.0318469	0.0235301	0.0831205	0.0372724	0.0160318	0.0278673	0.256152	0.457984	0.0201502
TCGA-P3-A6T6	0.0897007	0.0278045	0	0.160098	0	0	0.0378987	0.216649	0.463203	0.00464649
TCGA-P3-A6T7	0.0404595	0.0200071	0	0.0984144	0.0601099	0	0.0292627	0.247449	0.473855	0.0304423
TCGA-P3-A6T8	0.0289341	0.0199111	0.04366	0.0415237	0.0585931	0	0.0835602	0.399578	0.316535	0.00770437
TCGA-QK-A64Z	0.0373962	0.0275944	0.0247247	0.075041	0.0689488	0	0.0617416	0.233597	0.448831	0.0221258
TCGA-QK-A652	0.0184296	0.0200493	0.0567779	0.0647174	0.102959	0.0248503	0.0617541	0.258083	0.36349	0.0288887
TCGA-QK-A6IF	0.0409739	0	0.112037	0.163124	0.277342	0.0878753	0	0.177571	0.0795541	0.0615217
TCGA-QK-A6IG	0.0488221	0.0229421	0.00604031	0.0620494	0.136694	0.0233717	0.0317448	0.277897	0.386867	0.00357192
TCGA-QK-A6IH	0.0666466	0.0276381	0.00502879	0.0812534	0.00730648	0.0230559	0.0281141	0.232175	0.51053	0.0182515
TCGA-QK-A6II	0.0666766	0.0266812	0	0.128989	0	0.012405	0.0222618	0.230236	0.474825	0.0379247
TCGA-QK-A6IJ	0.0619633	0.0345409	0.0568795	0.0464762	0.00528521	0.0677239	0.0520814	0.195227	0.479823	0
TCGA-QK-A6V9	0.0544526	0.00964418	0.0182142	0.0887757	0.246303	0.0181687	0.00559489	0.176582	0.329869	0.052396
TCGA-QK-A6VB	0.0727103	0.0157568	0	0.123602	0.0361057	0	0.00933226	0.227704	0.47812	0.0366682
TCGA-QK-A6VC	0.0676201	0.0357848	0.034142	0.0943929	0.155684	0.00695438	0.00615427	0.239056	0.276117	0.0840948
TCGA-QK-A8Z7	0.0606602	0.0114127	0.00568944	0.176051	0.00979382	0	0.0404975	0.199933	0.472512	0.0234502
TCGA-QK-A8Z8	0.0606072	0.0225728	0.0314186	0.069128	0.0554124	0.021797	0.0635385	0.190367	0.456295	0.028863
TCGA-QK-A8Z9	0.0163719	0.0135096	0.0617623	0.0127652	0.119522	0.0512477	0.0445755	0.376481	0.274022	0.0297428
TCGA-QK-A8ZA	0.0733523	0.0231444	0	0.16596	0	0	0.00620522	0.224099	0.489307	0.0179314
TCGA-QK-A8ZB	0.0906272	0.0185224	0.0221553	0.109786	0.0412519	0.000865454	0.0294393	0.278885	0.379646	0.0288209
TCGA-QK-AA3J	0.0268678	0.0310077	0.038742	0.138795	0.0688517	0	0.0770523	0.203879	0.402646	0.0121589
TCGA-QK-AA3K	0.0784834	0.0372661	0.0405444	0.0131968	0.158585	0.0508099	0.0894607	0.458854	0.0727996	0
TCGA-RS-A6TO	0.0646324	0.0249756	0.0262419	0.0318507	0.0999547	0.0762857	0.0328894	0.266536	0.362949	0.0136839
TCGA-RS-A6TP	0.0507933	0.0111652	0.0132428	0.100964	0.103187	0	0.0637023	0.229291	0.397678	0.0299766
TCGA-T2-A6WX	0.0253518	0	0.0276459	0	0.340921	0.0704767	0.0436037	0.184349	0.307652	0
TCGA-T2-A6WZ	0.153438	0.0295444	0	0.113926	0	0	0.0067512	0.23949	0.45685	0
TCGA-T2-A6X0	0.0880716	0.0405066	0	0.0742386	0.20078	0	0.0090172	0.198725	0.342655	0.0460053
TCGA-T2-A6X2	0.0224049	0.00685055	0.00763654	0.0777219	0.114767	0.0242558	0.0357988	0.232025	0.44798	0.0305593
TCGA-T3-A92M	0.0613555	0.0110049	0.0634965	0.0157532	0.164021	0.0506541	0.0359943	0.284072	0.299846	0.0138025
TCGA-T3-A92N	0.0442634	0.0222285	0	0.167475	0.0276444	0	0.0346351	0.213266	0.459995	0.0304916
TCGA-TN-A7HI	0.213602	0.00687015	0.000956124	0.136161	0.0927095	0.0297324	0	0.209554	0.310414	0
TCGA-TN-A7HJ	0.0617687	0.0324901	0	0.131141	0.0105819	0.00225747	0.0742483	0.205577	0.461902	0.020034
TCGA-TN-A7HL	0.0721286	0	0.0110585	0	0.47324	0.0885963	0	0.133301	0.221676	0
TCGA-UF-A718	0.065516	0.0139567	0.0389453	0.0570704	0.0740464	0.0146975	0.047057	0.291763	0.385882	0.0110662
TCGA-UF-A719	0.0436488	0.0238935	0.0445838	0.0791037	0.058583	0.000434899	0.0359255	0.183326	0.486015	0.0444862
TCGA-UF-A71A	0.0569865	0.0272901	0.0152213	0.0889563	8.81e-05	0	0.0367417	0.32736	0.438399	0.00895679
TCGA-UF-A71B	0.062411	0.0237929	0.0242464	0.0539347	0.0982206	0.0115404	0.0282811	0.24194	0.431944	0.0236887
TCGA-UF-A71D	0.0575155	0.021516	0.00206532	0.142416	0.00174047	0	0.0556993	0.192027	0.48553	0.0414899
TCGA-UF-A71E	0.0582982	0.0307779	0	0.122511	0	0	0.0117064	0.234607	0.506429	0.0356704
TCGA-UF-A7J9	0.0217774	0.0201094	0.0343936	0.063876	0.0784189	0.0207613	0.0432604	0.390259	0.295364	0.0317801
TCGA-UF-A7JA	0.0565781	0.0228814	0.0409049	0.0613044	0.0412053	0	0.0519332	0.318425	0.394171	0.0125966
TCGA-UF-A7JC	0.0241319	0.0214343	0	0.101572	0.039174	0	0.0444352	0.211964	0.524273	0.0330154
TCGA-UF-A7JD	0.037553	0.0350179	0.0546474	0.00864151	0.105273	0.0228233	0.0454913	0.535595	0.137353	0.0176041
TCGA-UF-A7JF	0.0752991	0.0716578	0.019296	0.0781044	0.0133637	0.0510084	0	0.255477	0.408045	0.0277477
TCGA-UF-A7JH	0.069908	0.0281834	0	0.0918665	0.0912468	0.0192901	0.0137337	0.332613	0.312165	0.0409937
TCGA-UF-A7JJ	0.107913	0.0176323	0.0836059	0	0.217482	0.0913483	0	0.332425	0.149594	0
TCGA-UF-A7JK	0.0478943	0.024106	0.00290405	0.111147	0.0180586	0	0.0496548	0.231255	0.499264	0.0157163
TCGA-UF-A7JO	0.022909	0.027654	0.0308607	0	0.259152	0.148059	0	0.170669	0.31675	0.0239467
TCGA-UF-A7JS	0.121179	0.0383772	0.0274517	0.0216526	0.105589	0.00483807	0.0414067	0.207517	0.431988	0
TCGA-UF-A7JT	0.0348043	0	0.0465895	0	0.269386	0.0979702	0.0561269	0.210851	0.284271	0
TCGA-UF-A7JV	0.0326908	0.0466669	0.0249164	0.0357969	0.123357	0.0962241	0.0403479	0.321938	0.248044	0.030018
TCGA-UP-A6WW	0.0707907	0.0250305	0.109234	0.0192305	0.0538813	0.0543676	0.0226683	0.236895	0.357394	0.0505078
TCGA-WA-A7GZ	0.0404377	0.022045	0.00587301	0.104679	0.0465267	0.00574546	0.0402858	0.236989	0.485298	0.0121193
TCGA-WA-A7H4	0.0482965	0.0132788	0.0551411	0.0777615	0.0637624	0	0.0959239	0.326933	0.293269	0.0256344

## Sheet: mutation genes
Supplemetary Table 2 The alteration frequency of four genes
gene	H-wild	H-mutation	L-wild	L-mutation	p-value
TP53	74(29.84%)	174(70.16%)	111(45.68%)	132(54.32%)	0.000418161
PKHD1L1	220(88.71%)	28(11.29%)	229(94.24%)	14(5.76%)	0.042483
DNAH9	227(91.53%)	21(8.47%)	234(96.3%)	9(3.7%)	0.0438863
FAT1	187(75.4%)	61(24.6%)	202(83.13%)	41(16.87%)	0.0457013
